# Supplementary material for: Antibiotic Resistance in Lactic Acid Bacteria from Dairy Products in Northern Italy
Source: Antibiotics (Basel). 2025 Apr 3;14(4):375. doi: 10.3390/antibiotics14040375 (PMC12024235; doi:10.3390/antibiotics14040375)
Supplement: Supplementary file 1 [file antibiotics-14-00375-s001.zip]

Archive with 1 entries (1 files):
- antibiotics-3504068-supplementary.pdf
